# Supplementary material for: Inhibition of PLK1 Destabilizes EGFR and Sensitizes EGFR-Mutated Lung Cancer Cells to Small Molecule Inhibitor Osimertinib
Source: Cancers (Basel). 2023 May 2;15(9):2589. doi: 10.3390/cancers15092589 (PMC10177332; doi:10.3390/cancers15092589)
Supplement: Supplementary file 1 [file cancers-15-02589-s001.zip]

Archive with 1 entries (1 files):
- cancers-2337039-supplementary.pdf
